# Supplementary material for: Perceiving the Concealed and Unreported Pharmacophoric Features of the 5-Hydroxytryptamine Receptor Using Balanced QSAR Analysis
Source: Pharmaceuticals (Basel). 2022 Jul 5;15(7):834. doi: 10.3390/ph15070834 (PMC9316833; doi:10.3390/ph15070834)
Supplement: Supplementary file 1 [file pharmaceuticals-15-00834-s001.zip]

Archive with 2 entries (2 files):
- Supplementary Material.pdf
- SupplementaryMaterial-Final.xlsx
